# Supplementary material for: Association of SNP Haplotypes of HKT Family Genes with Salt Tolerance in Indian Wild Rice Germplasm
Source: Rice (N Y). 2016 Mar 29;9:15. doi: 10.1186/s12284-016-0083-8 (PMC4811800; doi:10.1186/s12284-016-0083-8)
Supplement: Additional file 1: Table S1. — List of wild rice accessions, their place of collection and Standard Evaluation System (SES) score obtained during screening. (CSV 13 kb) [file 12284_2016_83_MOESM1_ESM.csv]

Supplementary Table 1: List of wild rice accessions, their place of collection and Standard Evaluation System (SES) score obtained during screening
Sr.no	Name	Place of Collection	10th Day Score	15th Day Score	Species*
1	O.rufipogon 336679	Orissa	3	3	Oryza rufipogon
2	O.rufipogon 336687	Orissa	9	9	Oryza nivara
3	O.rufipogon 336690	Orissa	9	9	Oryza rufipogon
4	O.rufipogon 336692	Orissa	9	9	Oryza rufipogon
5	O.rufipogon 336701	Orissa	3	5	Oryza nivara
6	O.rufipogon 336703	Orissa	9	9	Oryza rufipogon
7	O.rufipogon 336707	Maharashtra	3	5	Oryza rufipogon
8	O.rufipogon 336708	Maharashtra	5	9	Oryza nivara
9	O.rufipogon 336712	Andhra Pradesh	9	9	Oryza rufipogon
10	O.rufipogon 336714	Andhra Pradesh	9	9	Oryza nivara
11	O.rufipogon 336719	Andhra Pradesh	3	3	Oryza rufipogon
12	O.rufipogon 336721	Andhra Pradesh	9	9	Oryza rufipogon
13	O.rufipogon 336723	Andhra Pradesh	7	9	Oryza rufipogon
14	O.rufipogon 336727	Orissa	9	9	Oryza rufipogon
15	O.rufipogon 336728	Orissa	5	9	Oryza rufipogon
16	O.nivara 336676	Orissa	3	9	Oryza nivara
17	O.nivara 336680	Orissa	5	7	Oryza nivara
18	O.nivara 336681	Orissa	7	9	Oryza nivara
19	O.nivara 336682	Orissa	7	9	Oryza nivara
20	O.nivara 336683	Orissa	3	3	Oryza nivara
21	O.nivara 336684	Orissa	3	3	Oryza nivara
22	O.nivara 336685	Orissa	7	7	Oryza nivara
23	O.nivara 336689	Orissa	9	9	Oryza nivara
24	O.nivara 336693	Orissa	9	9	Oryza nivara
25	O.nivara 336694	Orissa	3	5	Oryza nivara
26	O.nivara 336695	Orissa	7	9	Oryza nivara
27	O.nivara 336696	Orissa	5	7	Oryza nivara
28	O.nivara 336697	Orissa	5	9	Oryza nivara
29	O.nivara 336698	Orissa	9	9	Oryza nivara
30	O.nivara 336699	Orissa	5	5	Oryza nivara
31	O.nivara 336700	Orissa	9	9	Oryza nivara
32	O.nivara 336705	Orissa	9	9	Oryza nivara
33	O.nivara 336706	Maharashtra	9	9	Oryza nivara
34	O.nivara 336713	Andhra Pradesh	7	9	Oryza nivara
35	O.nivara 336715	Andhra Pradesh	9	9	Oryza nivara
36	O.nivara 336716	Andhra Pradesh	3	5	Oryza nivara
37	O.nivara 336724	Andhra Pradesh	3	3	Oryza nivara
38	O.nivara 336726	Orissa	5	7	Oryza rufipogon
39	O.nivara 330628	West Bengal	7	9	Oryza nivara
40	O.nivara 330629	West Bengal	5	5	Oryza nivara
41	O.nivara 330630	West Bengal	7	9	Oryza nivara
42	O.nivara 330631	West Bengal	5	5	Oryza nivara
43	O.nivara 330639	West Bengal	5	7	Oryza nivara
44	O.nivara 330641	West Bengal	3	5	Oryza nivara
45	O.nivara 330642	West Bengal	5	9	Oryza nivara
46	O.nivara 330643	West Bengal	9	9	Oryza nivara
47	O.nivara 330644	West Bengal	3	3	Oryza nivara
48	O.nivara 330645	West Bengal	3	7	Oryza nivara
49	O.nivara 330646	West Bengal	5	7	Oryza nivara
50	O.nivara 330647	West Bengal	9	9	Oryza nivara
51	O.nivara 330648	West Bengal	5	7	Oryza nivara
52	O.nivara 330649	West Bengal	3	3	Oryza nivara
53	O.nivara 330650	West Bengal	3	9	Oryza nivara
54	O.nivara 330651	West Bengal	9	9	Oryza nivara
55	O.nivara 330654	West Bengal	7	9	Oryza nivara
56	O.nivara 330657	West Bengal	7	9	Oryza nivara
57	O.nivara 330617	West Bengal	9	9	Oryza nivara
58	O.nivara 330621	West Bengal	5	5	Oryza nivara
59	NKSWR001	Uttar Pradesh	9	9	Oryza nivara
60	NKSWR002	Uttar Pradesh	7	9	Oryza nivara
61	NKSWR003	Uttar Pradesh	9	9	Oryza nivara
62	NKSWR004	Uttar Pradesh	9	9	Oryza nivara
63	NKSWR005	Uttar Pradesh	5	9	Oryza nivara
64	NKSWR006	Uttar Pradesh	9	9	Oryza nivara
65	NKSWR007	Uttar Pradesh	5	9	Oryza nivara
66	NKSWR008	Uttar Pradesh	9	9	Oryza nivara
67	NKSWR009	Uttar Pradesh	7	7	Oryza nivara
68	NKSWR010	Uttar Pradesh	5	5	Oryza nivara
69	NKSWR011	Uttar Pradesh	7	7	Oryza nivara
70	NKSWR012	Uttar Pradesh	5	7	Oryza nivara
71	NKSWR013	Uttar Pradesh	9	9	Oryza nivara
72	NKSWR014	Uttar Pradesh	7	9	Oryza nivara
73	NKSWR015	Uttar Pradesh	5	7	Oryza nivara
74	NKSWR016	Uttar Pradesh	9	9	Oryza nivara
75	NKSWR017	Uttar Pradesh	5	7	Oryza nivara
76	NKSWR018	Uttar Pradesh	7	9	Oryza nivara
77	NKSWR019	Uttar Pradesh	5	7	Oryza nivara
78	NKSWR020	Uttar Pradesh	7	7	Oryza nivara
79	NKSWR021	Uttar Pradesh	3	5	Oryza rufipogon
80	NKSWR022	Uttar Pradesh	5	7	Oryza nivara
81	NKSWR023	Uttar Pradesh	7	9	Oryza nivara
82	NKSWR024	Uttar Pradesh	9	9	Oryza nivara
83	NKSWR025	Uttar Pradesh	5	9	Oryza nivara
84	NKSWR026	Uttar Pradesh	7	9	Oryza nivara
85	NKSWR027	Uttar Pradesh	7	9	Oryza nivara
86	NKSWR028	Uttar Pradesh	5	5	Oryza nivara
87	NKSWR029	Uttar Pradesh	5	9	Oryza nivara
88	NKSWR030	Uttar Pradesh	7	9	Oryza nivara
89	NKSWR031	Uttar Pradesh	9	9	Oryza nivara
90	NKSWR032	Uttar Pradesh	5	7	Oryza nivara
91	NKSWR033	Uttar Pradesh	7	9	Oryza nivara
92	NKSWR034	Uttar Pradesh	7	9	Oryza nivara
93	NKSWR035	Uttar Pradesh	5	9	Oryza nivara
94	NKSWR036	Uttar Pradesh	7	9	Oryza nivara
95	NKSWR037	Uttar Pradesh	7	9	Oryza nivara
96	NKSWR038	Uttar Pradesh	9	9	Oryza nivara
97	NKSWR039	Uttar Pradesh	9	9	Oryza nivara
98	NKSWR040	Uttar Pradesh	5	9	Oryza nivara
99	NKSWR041	Uttar Pradesh	9	9	Oryza nivara
100	NKSWR042	Bihar	9	9	Oryza nivara
101	NKSWR043	Bihar	7	9	Oryza nivara
102	NKSWR044	Uttar Pradesh	9	9	Oryza nivara
103	NKSWR045	Uttar Pradesh	5	7	Oryza nivara
104	NKSWR046	Uttar Pradesh	7	7	Oryza nivara
105	NKSWR047	Uttar Pradesh	7	9	Oryza nivara
106	NKSWR048	Uttar Pradesh	3	3	Oryza nivara
107	NKSWR049	Uttar Pradesh	9	9	Oryza nivara
108	NKSWR050	Uttar Pradesh	9	9	Oryza nivara
109	NKSWR051	Uttar Pradesh	3	5	Oryza nivara
110	NKSWR052	Uttar Pradesh	5	9	Oryza nivara
111	NKSWR053	Uttar Pradesh	5	5	Oryza nivara
112	NKSWR054	Uttar Pradesh	5	7	Oryza nivara
113	NKSWR055	Uttar Pradesh	5	7	Oryza nivara
114	NKSWR056	Uttar Pradesh	7	9	Oryza nivara
115	NKSWR057	Uttar Pradesh	5	9	Oryza nivara
116	NKSWR058	Uttar Pradesh	7	9	Oryza nivara
117	NKSWR059	Uttar Pradesh	7	9	Oryza nivara
118	NKSWR060	Uttar Pradesh	5	5	Oryza nivara
119	NKSWR061	Uttar Pradesh	7	9	Oryza nivara
120	NKSWR062	Uttar Pradesh	7	9	Oryza nivara
121	NKSWR063	Uttar Pradesh	7	9	Oryza nivara
122	NKSWR064	Uttar Pradesh	7	9	Oryza nivara
123	NKSWR065	Uttar Pradesh	5	9	Oryza nivara
124	NKSWR066	Uttar Pradesh	5	7	Oryza nivara
125	NKSWR067	Uttar Pradesh	7	7	Oryza rufipogon
126	NKSWR068	Uttar Pradesh	7	9	Oryza nivara
127	NKSWR069	Uttar Pradesh	7	9	Oryza nivara
128	NKSWR070	Uttar Pradesh	3	3	Oryza nivara
129	NKSWR071	Uttar Pradesh	9	9	Oryza nivara
130	NKSWR072	Uttar Pradesh	3	5	Oryza nivara
131	NKSWR073	Uttar Pradesh	9	9	Oryza nivara
132	NKSWR074	Uttar Pradesh	9	9	Oryza nivara
133	NKSWR075	Uttar Pradesh	5	9	Oryza nivara
134	NKSWR076	Uttar Pradesh	9	9	Oryza nivara
135	NKSWR077	Uttar Pradesh	7	9	Oryza rufipogon
136	NKSWR078	Uttar Pradesh	5	7	Oryza nivara
137	NKSWR079	Uttar Pradesh	5	7	Oryza nivara
138	NKSWR080	Uttar Pradesh	5	7	Oryza nivara
139	NKSWR081	Uttar Pradesh	9	9	Oryza nivara
140	NKSWR082	Uttar Pradesh	9	9	Oryza nivara
141	NKSWR083	Uttar Pradesh	9	9	Oryza nivara
142	NKSWR084	Uttar Pradesh	7	7	Oryza nivara
143	NKSWR085	Uttar Pradesh	7	9	Oryza nivara
144	NKSWR086	Uttar Pradesh	9	9	Oryza nivara
145	NKSWR087	Uttar Pradesh	7	9	Oryza nivara
146	NKSWR088	Uttar Pradesh	9	9	Oryza nivara
147	NKSWR089	Uttar Pradesh	9	9	Oryza nivara
148	NKSWR090	Uttar Pradesh	5	7	Oryza nivara
149	NKSWR091	Uttar Pradesh	3	5	Oryza nivara
150	NKSWR092	Uttar Pradesh	7	9	Oryza nivara
151	NKSWR093	Uttar Pradesh	5	9	Oryza nivara
152	NKSWR094	Uttar Pradesh	7	7	Oryza nivara
153	NKSWR095	Uttar Pradesh	5	5	Oryza nivara
154	NKSWR096	Uttar Pradesh	9	9	Oryza nivara
155	NKSWR097	Uttar Pradesh	7	7	Oryza nivara
156	NKSWR098	Uttar Pradesh	7	9	Oryza nivara
157	NKSWR099	Uttar Pradesh	5	7	Oryza nivara
158	NKSWR100	Uttar Pradesh	3	5	Oryza nivara
159	NKSWR101	Uttar Pradesh	3	5	Oryza nivara
160	NKSWR102	Uttar Pradesh	5	9	Oryza nivara
161	NKSWR103	Uttar Pradesh	7	9	Oryza nivara
162	NKSWR104	Bihar	7	9	Oryza nivara
163	NKSWR105	Bihar	7	9	Oryza nivara
164	NKSWR106	Bihar	9	9	Oryza nivara
165	NKSWR107	Bihar	9	9	Oryza nivara
166	NKSWR108	Bihar	9	9	Oryza nivara
167	NKSWR109	Bihar	9	9	Oryza nivara
168	NKSWR110	Bihar	9	9	Oryza rufipogon
169	NKSWR111	Bihar	9	9	Oryza nivara
170	NKSWR112	Bihar	7	9	Oryza nivara
171	NKSWR113	Bihar	7	9	Oryza nivara
172	NKSWR114	Bihar	7	9	Oryza nivara
173	NKSWR115	Bihar	7	9	Oryza nivara
174	NKSWR116	Bihar	9	9	Oryza nivara
175	NKSWR117	Bihar	5	7	Oryza nivara
176	NKSWR118	Bihar	5	7	Oryza nivara
177	NKSWR119	Bihar	7	9	Oryza nivara
178	NKSWR120	Bihar	9	9	Oryza nivara
179	NKSWR121	Bihar	5	7	Oryza nivara
180	NKSWR122	Madhya Pradesh	7	7	Oryza nivara
181	NKSWR123	Madhya Pradesh	9	9	Oryza nivara
182	NKSWR124	Madhya Pradesh	7	5	Oryza nivara
183	NKSWR125	Madhya Pradesh	7	9	Oryza nivara
184	NKSWR126	Madhya Pradesh	7	9	Oryza nivara
185	NKSWR127	Bihar	7	5	Oryza nivara
186	NKSWR128	Bihar	7	9	Oryza nivara
187	NKSWR129	Bihar	5	9	Oryza nivara
188	NKSWR130	Bihar	3	9	Oryza nivara
189	NKSWR131	Bihar	5	9	Oryza nivara
190	NKSWR132	Bihar	7	9	Oryza nivara
191	NKSWR133	Bihar	5	9	Oryza nivara
192	NKSWR134	Bihar	7	9	Oryza nivara
193	NKSWR135	Bihar	7	9	Oryza nivara
194	NKSWR136	Bihar	5	9	Oryza nivara
195	NKSWR137	Bihar	9	9	Oryza nivara
196	NKSWR138	Bihar	5	9	Oryza nivara
197	NKSWR139	Bihar	7	9	Oryza nivara
198	NKSWR140	Bihar	7	9	Oryza nivara
199	NKSWR141	Bihar	7	9	Oryza nivara
200	NKSWR142	Bihar	7	9	Oryza nivara
201	NKSWR143	Bihar	3	3	Oryza nivara
202	NKSWR144	Bihar	3	3	Oryza nivara
203	NKSWR145	Bihar	7	9	Oryza nivara
204	NKSWR146	Bihar	5	9	Oryza nivara
205	NKSWR147	Bihar	7	7	Oryza nivara
206	NKSWR148	Bihar	7	9	Oryza nivara
207	NKSWR149	Bihar	5	5	Oryza nivara
208	NKSWR150	Bihar	3	5	Oryza nivara
209	NKSWR151	Bihar	7	9	Oryza nivara
210	NKSWR152	Bihar	3	5	Oryza nivara
211	NKSWR153	Bihar	7	7	Oryza nivara
212	NKSWR154	Bihar	7	7	Oryza nivara
213	NKSWR155	Bihar	7	7	Oryza nivara
214	NKSWR156	Bihar	7	7	Oryza nivara
215	NKSWR157	Bihar	7	9	Oryza nivara
216	NKSWR158	Bihar	7	9	Oryza nivara
217	NKSWR159	Bihar	5	7	Oryza nivara
218	NKSWR160	Bihar	5	7	Oryza nivara
219	NKSWR161	Uttar Pradesh	7	9	Oryza nivara
220	NKSWR162	Uttar Pradesh	5	9	Oryza nivara
221	NKSWR163	Uttar Pradesh	7	9	Oryza nivara
222	NKSWR164	Uttar Pradesh	7	7	Oryza nivara
223	NKSWR165	Himachal Pradesh	7	9	Oryza nivara
224	NKSWR166	Himachal Pradesh	5	9	Oryza nivara
225	NKSWR167	Himachal Pradesh	5	9	Oryza nivara
226	NKSWR168	Himachal Pradesh	7	9	Oryza nivara
227	NKSWR169	Himachal Pradesh	5	7	Oryza nivara
228	NKSWR170	Himachal Pradesh	7	9	Oryza nivara
229	NKSWR171	Himachal Pradesh	5	7	Oryza nivara
230	NKSWR172	Himachal Pradesh	7	7	Oryza nivara
231	NKSWR173	Himachal Pradesh	3	1	Oryza nivara
232	NKSWR174	Himachal Pradesh	5	7	Oryza nivara
233	NKSWR175	Himachal Pradesh	5	7	Oryza nivara
234	NKSWR176	Himachal Pradesh	7	7	Oryza nivara
235	NKSWR177	Himachal Pradesh	7	9	Oryza nivara
236	NKSWR178	Himachal Pradesh	5	7	Oryza nivara
237	NKSWR179	Himachal Pradesh	3	3	Oryza nivara
238	NKSWR180	Himachal Pradesh	7	9	Oryza nivara
239	NKSWR181	Himachal Pradesh	5	5	Oryza nivara
240	NKSWR182	Himachal Pradesh	5	7	Oryza nivara
241	NKSWR183	Himachal Pradesh	7	9	Oryza nivara
242	NKSWR184	Himachal Pradesh	5	7	Oryza nivara
243	NKSWR185	Himachal Pradesh	5	7	Oryza nivara
244	NKSWR186	Himachal Pradesh	5	7	Oryza nivara
245	NKSWR187	Uttar Pradesh	7	9	Oryza nivara
246	NKSWR188	Uttar Pradesh	9	9	Oryza nivara
247	NKSWR189	Uttar Pradesh	7	9	Oryza nivara
248	NKSWR190	Uttar Pradesh	7	9	Oryza nivara
249	NKSWR191	Uttar Pradesh	7	7	Oryza nivara
250	NKSWR192	Uttar Pradesh	7	7	Oryza nivara
251	NKSWR193	Uttar Pradesh	5	7	Oryza nivara
252	NKSWR194	Uttar Pradesh	5	5	Oryza nivara
253	NKSWR195	Uttar Pradesh	5	5	Oryza nivara
254	NKSWR196	Uttar Pradesh	7	9	Oryza nivara
255	NKSWR197	Uttar Pradesh	7	9	Oryza nivara
256	NKSWR198	Uttar Pradesh	5	7	Oryza nivara
257	NKSWR199	Uttar Pradesh	9	9	Oryza nivara
258	NKSWR200	Uttar Pradesh	5	9	Oryza nivara
259	NKSWR201	Uttar Pradesh	5	9	Oryza nivara
260	NKSWR202	Uttar Pradesh	3	1	Oryza nivara
261	NKSWR203	Uttar Pradesh	9	9	Oryza nivara
262	NKSWR204	Uttar Pradesh	7	9	Oryza nivara
263	NKSWR205	Uttar Pradesh	7	7	Oryza nivara
264	NKSWR206	Uttar Pradesh	7	9	Oryza nivara
265	NKSWR207	Uttar Pradesh	5	7	Oryza nivara
266	NKSWR208	Uttar Pradesh	9	9	Oryza nivara
267	NKSWR209	Uttar Pradesh	7	9	Oryza nivara
268	NKSWR210	Uttar Pradesh	9	9	Oryza nivara
269	NKSWR211	Uttar Pradesh	7	9	Oryza nivara
270	NKSWR212	Uttar Pradesh	7	9	Oryza nivara
271	NKSWR213	Uttar Pradesh	7	9	Oryza nivara
272	NKSWR214	Uttar Pradesh	7	7	Oryza nivara
273	NKSWR216	Bihar	9	9	Oryza nivara
274	NKSWR217	Bihar	9	9	Oryza nivara
275	NKSWR218	Bihar	7	7	Oryza nivara
276	NKSWR219	Bihar	5	7	Oryza nivara
277	NKSWR220	Bihar	5	7	Oryza nivara
278	NKSWR221	Bihar	5	7	Oryza nivara
279	NKSWR222	Bihar	7	7	Oryza nivara
280	NKSWR223	Bihar	7	9	Oryza nivara
281	NKSWR224	Bihar	5	9	Oryza nivara
282	NKSWR225	Bihar	9	9	Oryza nivara
283	NKSWR226	Bihar	7	9	Oryza nivara
284	NKSWR227	Gujrat	9	9	Oryza nivara
285	NKSWR228	Gujrat	7	9	Oryza nivara
286	NKSWR229	Gujrat	9	9	Oryza nivara
287	NKSWR230	Gujrat	5	9	Oryza nivara
288	NKSWR231	Gujrat	5	7	Oryza nivara
289	NKSWR232	Gujrat	3	3	Oryza nivara
290	NKSWR233	Gujrat	7	9	Oryza nivara
291	NKSWR234	Gujrat	7	9	Oryza nivara
292	NKSWR235	Gujrat	7	9	Oryza nivara
293	NKSWR236	Gujrat	7	9	Oryza nivara
294	NKSWR237	Gujrat	7	9	Oryza nivara
295	NKSWR238	Gujrat	9	9	Oryza nivara
296	NKSWR239	Gujrat	7	7	Oryza nivara
297	NKSWR240	Gujrat	7	9	Oryza nivara
298	NKSWR241	Gujrat	3	3	Oryza nivara
299	NKSWR242	Gujrat	7	7	Oryza nivara
300	MI48	IARI	5	5	Oryza sativa
301	PUSA44	IARI	5	9	Oryza sativa
302	VSR156	IARI	9	9	Oryza sativa
303	CSR11	IARI	3	3	Oryza sativa
304	CSR27	IARI	3	3	Oryza sativa
305	FL478	IARI	3	3	Oryza sativa
