# Supplementary material for: Association of SNP Haplotypes of HKT Family Genes with Salt Tolerance in Indian Wild Rice Germplasm
Source: Rice (N Y). 2016 Mar 29;9:15. doi: 10.1186/s12284-016-0083-8 (PMC4811800; doi:10.1186/s12284-016-0083-8)
Supplement: Additional file 2: Table S2. — Phenotype (SES) score and evaluated salt related traits among Indian wild rice at 10th day of 150mM salt treatment. (CSV 3 kb) [file 12284_2016_83_MOESM2_ESM.csv]

Supplementary Table 2: Phenotype (SES) score and evaluated salt related traits among Indian wild rice at 10th day of 150mM salt treatment.
Sr. No	Accession Name	Score 10th day	Score 16th day	Biomass (T:C)	SPAD (C)	SPAD (T)	Na_S*	K_S*	Na_R *	K_R*	Na:K (Shoot)	Na:K (Root)
1	O.r_336679	3	3	1.25	23	27.33	2546.7	1170	365.2	163.7	2.177	2.231
2	O.r_336701	3	5	1.75	30	18.67	603.3	465	316.2	152	1.297	2.08
3	O.r_336707	3	5	1.98	35	19.17	726.7	503.3	477.8	221.1	1.444	2.161
4	O.r_336719	3	3	1.49	33	29.33	688.3	636.7	691.3	484.7	1.081	1.426
5	O.ni_336676	3	9	2.02	30	28	748.3	595	1577.9	681.3	1.258	2.316
6	O.ni_336683	3	3	1.7	30	28	743.3	626.7	954.5	487	1.186	1.96
7	O.ni_336684	3	3	1.7	27	26.67	978	605.2	410.2	169.4	1.616	2.421
8	O.ni_336699	5	5	1.4	29	21.5	818.3	553.3	397	181.6	1.479	2.186
9	O.ni_336724	3	3	1.96	31	31	740	565	512.3	268.8	1.31	1.906
10	O.ni_330641	3	5	1.35	27	27.67	801.7	526.7	536.2	220.7	1.522	2.43
11	O.ni_330644	3	3	2.55	32	21.67	905.2	575.4	604	242.5	1.573	2.491
12	O.ni_330646	5	7	1.28	30	29	575	583.3	451.6	188.6	0.986	2.395
13	O.ni_330649	3	3	1.61	33	32.33	971.7	590	580.3	385.4	1.647	1.506
14	NKSWR048	3	3	1.79	32	31.33	775	523.3	684.3	311	1.481	2.201
15	NKSWR051	3	5	2.15	32	20.67	916.7	573.3	739.5	362.5	1.599	2.04
16	NKSWR053	5	5	1.86	34	28.33	738.3	440	356.4	156.9	1.678	2.272
17	NKSWR065	5	9	1.37	34	28.33	841.7	675	539.4	228.5	1.247	2.36
18	NKSWR072	3	5	2.36	31	27	2021.7	1528.3	1178.4	702	1.323	1.679
19	NKSWR074	9	9	2.05	26	0	2229.8	1210.8	552.8	195.6	1.842	2.826
20	NKSWR078	5	7	1.67	33	27.33	831.7	656.7	1226.3	592.9	1.266	2.068
21	NKSWR079	5	7	2.07	31	30	1401.8	1329.1	692.3	365.5	1.055	1.894
22	NKSWR100	3	5	2.09	34	22	932.3	576.5	861.5	384.2	1.617	2.242
23	NKSWR143	3	3	2.02	31	10.67	1041.3	592.9	1469.5	630.6	1.756	2.33
24	NKSWR144	3	3	1.42	32	10	1020	509.7	547.1	162.2	2.001	3.373
25	NKSWR173	3	1	1.66	32	28.67	536.7	491.7	369.4	218.9	1.092	1.688
26	NKSWR179	3	3	1.62	36	31	671.7	496.7	1042.4	568	1.352	1.835
27	NKSWR191	7	7	1.64	32	33.67	924.5	568.6	270.2	123.9	1.626	2.18
28	NKSWR202	3	1	1.93	34	31.33	920	551.7	2729.6	1243.2	1.668	2.196
29	NKSWR225	9	9	1.78	28	16.67	785.9	430.7	315.8	161.3	1.825	1.957
30	NKSWR231	5	7	1.87	37	35.67	588.3	473.3	772.9	463.5	1.243	1.668
31	NKSWR232	3	3	1.59	35	34.33	570	511.7	1256.5	945	1.114	1.33
32	NKSWR234	7	9	1.61	32	18	781.7	425	946.9	479	1.839	1.977
33	NKSWR235	7	9	1.79	36	35.67	606.7	430	1603.4	954.4	1.411	1.68
34	NKSWR236	7	9	2.06	34	32	461.7	313.3	787.4	548.2	1.473	1.436
35	NKSWR237	7	9	1.58	32	32.67	680	460	603	331.3	1.478	1.82
36	NKSWR239	7	7	1.49	36	32	650	510	885.4	399.5	1.275	2.216
37	NKSWR240	7	9	1.61	36	31.33	666.7	483.3	1344.5	765.4	1.379	1.757
38	NKSWR241	3	3	1.48	21	21.67	754.4	438.9	380.9	166.3	1.719	2.291
39	NKSWR242	7	7	2.55	35	34.33	711.7	496.7	933.5	433.9	1.433	2.151
40	CSR11	3	3	1.54	32	35.67	586.7	408.3	586.7	289	1.437	2.03						`
41	CSR27	3	3	1.26	36	34.67	436.7	495	342.2	251.9	0.882	1.358
42	FL478	3	3	1.79	37	38.33	526.7	496.7	2177	1019.1	1.06	2.136
43	MI48	5	5	1.94	37	30.33	550	400	462.4	271.8	1.375	1.702
44	PUSA44	5	9	1.03	34	34.33	521.7	448.3	255.8	113.1	1.164	2.262
45	VSR156	9	9	1.78	31	0	735.7	452.5	324.1	123	1.626	2.634
(T: Treated; C: Control; Na: Sodium; K: Potassium; S:Shoot; R:Root; O.r: Oryza rufipogon; O.ni: Oryza nivara; * concentration in milli moles per gram of dry mass)
