# Supplementary material for: Association of SNP Haplotypes of HKT Family Genes with Salt Tolerance in Indian Wild Rice Germplasm
Source: Rice (N Y). 2016 Mar 29;9:15. doi: 10.1186/s12284-016-0083-8 (PMC4811800; doi:10.1186/s12284-016-0083-8)
Supplement: Additional file 3: Table S3. — Set of overlapping primers used for amplification of HKT genes. (CSV 3 kb) [file 12284_2016_83_MOESM3_ESM.csv]

Supplementary Table 4: List of varieties and their classification in different sub-populations using Structure software
Sr. No	Name	Cluster I	Cluster II	Cluster II
1	O.r_336679	0.007	0.585	0.408
2	O.r_336701	0.977	0.023	0.001
3	O.r_336707	0.008	0.948	0.044
4	O.r_336719	0.996	0.003	0.001
5	O.ni_336676	0.004	0.835	0.162
6	O.ni_336683	0.022	0.663	0.315
7	O.ni_336694	0.005	0.931	0.064
8	O.ni_336697	0.007	0.909	0.083
9	O.ni_336699	0.024	0.805	0.17
10	O.ni_336724	0.017	0.722	0.261
11	O.ni_330629	0.011	0.675	0.313
12	O.ni_330641	0.997	0.002	0.001
13	O.ni_330644	0.99	0.007	0.003
14	O.ni_330649	0.005	0.977	0.018
15	NKSWR010	0.008	0.515	0.477
16	NKSWR012	0.995	0.004	0.001
17	NKSWR015	0.996	0.003	0.001
18	NKSWR027	0.984	0.014	0.002
19	NKSWR028	0.006	0.994	0.001
20	NKSWR029	0.006	0.993	0.001
21	NKSWR048	0.033	0.131	0.836
22	NKSWR051	0.009	0.978	0.013
23	NKSWR053	0.088	0.266	0.645
24	NKSWR065	0.004	0.936	0.06
25	NKSWR070	0.008	0.854	0.139
26	NKSWR072	0.977	0.02	0.002
27	NKSWR073	0.005	0.994	0.001
28	NKSWR074	0.907	0.017	0.076
29	NKSWR075	0.995	0.004	0.001
30	NKSWR076	0.369	0.006	0.624
31	NKSWR077	0.016	0.983	0.001
32	NKSWR078	0.035	0.11	0.855
33	NKSWR079	0.005	0.994	0.002
34	NKSWR080	0.002	0.002	0.996
35	NKSWR081	0.014	0.686	0.3
36	NKSWR082	0.007	0.993	0.001
37	NKSWR083	0.008	0.618	0.373
38	NKSWR084	0.004	0.924	0.072
39	NKSWR086	0.006	0.993	0.001
40	NKSWR087	0.005	0.994	0.001
41	NKSWR088	0.837	0.034	0.128
42	NKSWR091	0.01	0.987	0.003
43	NKSWR094	0.011	0.989	0.001
44	NKSWR095	0.006	0.993	0.001
45	NKSWR098	0.009	0.991	0.001
46	NKSWR100	0.004	0.815	0.182
47	NKSWR101	0.007	0.966	0.028
48	NKSWR102	0.006	0.958	0.036
49	NKSWR164	0.996	0.003	0.001
50	NKSWR191	0.995	0.004	0.001
51	NKSWR192	0.923	0.019	0.058
52	NKSWR193	0.994	0.004	0.002
53	NKSWR194	0.995	0.004	0.001
54	NKSWR195	0.996	0.004	0.001
55	NKSWR196	0.993	0.005	0.002
56	NKSWR197	0.995	0.004	0.001
57	NKSWR198	0.894	0.005	0.1
58	NKSWR199	0.002	0.002	0.997
59	NKSWR200	0.996	0.003	0.001
60	NKSWR216	0.98	0.015	0.005
61	NKSWR217	0.996	0.003	0.001
62	NKSWR218	0.996	0.003	0.001
63	NKSWR219	0.996	0.004	0.001
64	NKSWR220	0.996	0.003	0.001
65	NKSWR221	0.996	0.003	0.001
66	NKSWR222	0.996	0.003	0.001
67	NKSWR223	0.995	0.004	0.001
68	NKSWR224	0.992	0.006	0.002
69	NKSWR225	0.996	0.003	0.001
70	NKSWR226	0.996	0.003	0.001
71	NKSWR227	0.928	0.042	0.03
72	NKSWR228	0.996	0.003	0.001
73	NKSWR229	0.97	0.024	0.005
74	NKSWR230	0.996	0.003	0.001
75	NKSWR231	0.995	0.004	0.001
76	NKSWR232	0.995	0.004	0.001
77	NKSWR233	0.996	0.003	0.001
78	NKSWR234	0.995	0.004	0.001
79	NKSWR235	0.996	0.003	0.001
80	NKSWR236	0.967	0.004	0.029
81	NKSWR237	0.997	0.003	0.001
82	NKSWR238	0.996	0.003	0.001
83	NKSWR239	0.977	0.022	0.001
84	NKSWR240	0.994	0.005	0.001
85	NKSWR241	0.996	0.003	0.001
86	NKSWR242	0.979	0.018	0.003
87	O.ni_330646	0.185	0.018	0.796
88	NKSWR035	0.982	0.016	0.002
89	Pusa44	0.008	0.006	0.986
90	FL478	0.001	0.001	0.998
91	MI48	0.004	0.957	0.039
92	VSR156	0.868	0.022	0.11
93	CSR11	0.003	0.736	0.261
94	CSR27	0.001	0.001	0.998
95	PB1	0.008	0.988	0.004
96	NPT11	0.007	0.952	0.041
97	NKSWR143	0.003	0.995	0.001
98	NKSWR144	0.005	0.994	0.001
99	NKSWR173	0.005	0.002	0.993
100	NKSWR179	0.996	0.003	0.001
101	NKSWR186	0.996	0.003	0.001
102	NKSWR202	0.966	0.033	0.001
103	O.ni_336684	0.001	0.001	0.998
O.r: Oryza rufipogon; O.ni: Oryza nivara
