# Supplementary material for: Association of SNP Haplotypes of HKT Family Genes with Salt Tolerance in Indian Wild Rice Germplasm
Source: Rice (N Y). 2016 Mar 29;9:15. doi: 10.1186/s12284-016-0083-8 (PMC4811800; doi:10.1186/s12284-016-0083-8)
Supplement: Additional file 5: Table S4. — List of varieties and their classification in different sub-populations using Structure software. (CSV 1 kb) [file 12284_2016_83_MOESM5_ESM.csv]

Supplementary Table 3: Set of overlapping primers used for amplification of HKT genes
Name	Gene ID	Primers
HKT1;1	LOC_Os04g51820	ATGAGCTCTCCCAGCCACTA
		AGATTCACCGGCTTGTCTTG
		TCACAGCAGTGTCCTCGTTC
		CCCAATCTTGACCCATTCTG
HKT1;2	Chr4:30548314..30545885	CCCTCATTGACTCGCATCTT
		CCAACCGAGGAGTTGAAAAA
		TCGACCCGGTTAATAACGAC
		ACGCGATTAAGGACCAGATG
HKT1;3	LOC_Os02g07830	TTGCCACAATCGCAGTAGAG
		TAAGCTTCCAGGCTCTTCCA
HKT1;4	LOC_Os04g51830	TAATCTTTTTGGCGGACTGG
		TGAAGAGCTGAGACCCTGAGA
		CGTCCTCATGATGTGAGTGC
		GTTCCTAAACCAGGCTGCAA
		TGCAGCTGCTTAACGAAATG
		CACATGCCACACCTTCTGTC
		ATATCTCCTGCCGATTGTCG
		GCTAATGGCAGATGCTGTGA
HKT1;5	LOC_Os01g20160	CACGACTCAAGCGCCAGTAT
		TGGCACTTTCACGACGATAA
		GAAGGGAGTATGTGCTTGCAG
		CAGGGTCTCGAGGCATCTAA
		AAGGGCTCCAACAAACTGAA
		CCCTTGGTGCAATAGCTTTC
HKT2;1	LOC_Os06g48810	ACAACCGGACTCATCCAGAC
		TCGGCAAGCACTGTGATAAG
		CTTCAGGAATTGCTGCTTCC
		CAAACGTGTGCCAGCATATC
		TCCTAATCCACCCTCTGTCG
		CCATCATTGTCCCTTTGACC
HKT2;3	LOC_Os01g34850	GCAAAATGCAGAGATTCTTCG
		GGGGCAGATCATAGTTGAGG
HKT2;4	LOC_Os06g48800	TCTTCCCTTTTGCTTGCAGT
		GGAATACAATTTATACGAATCTGAAA
